# Supplementary material for: QTL mapping and identification of genes associated with the resistance to Acanthoscelides obtectus in cultivated common bean using a high-density genetic linkage map
Source: BMC Plant Biol. 2022 May 25;22:260. doi: 10.1186/s12870-022-03635-4 (PMC9131570; doi:10.1186/s12870-022-03635-4)
Supplement: Supplementary file 2 — Additional file 2. [file 12870_2022_3635_MOESM2_ESM.xlsx]

## Sheet: Table S1
Supplementary Table S1 Simple sequence repeat (SSR) and insertion-deletion (InDel) markers used in this study
No.	Primer name	Forward Primer sequence (5'-3')	Reverse Primer sequence (5'-3')	SSR repeat motif(s)	Position on chromosome 6
1	I6-5	AAGCCCTAGCTCTTGATACC	AGCCAATTCTTGCTTATCTG	(TA)23	135218-135263
2	CBS202	CAAACTCAATTCAATGGACA	GGATAAATTTGGGACCTCTC	(TAA)10	364126-364155
3	I6-6	TGGAAGGAAAGTAAATGGAG	TCAAAATAACATTAACGTAACCA	(AT)10	665934-665953
4	I6-7	TTGATTGTTACCTGTAATTTGAA	ACAACACCACTCGATTCTTC	(TA)9	993151-993168
5	I6-8	CCATTGTGGAGACTTTTGAT	AAAAGAGGACTCGTGAAAAA	(TA)7	1045954-1045967
6	I6-9	ATGTAGATCAACGGTTCCAC	TTTTTCTCGTGACAGCTACA	(TA)7	1050362-1050375
7	I6-10	CTTTGATGAACCCAATCTGT	AACTTTTCAAGTGTCTCGGA	(GT)7	1131333-1131346
8	I6-11	ATACCTGCGACATCATTTTC	TTCACAAAGTGGACATCAGA	(TA)15	1183835-1183864
9	I6-1	TATGGCAGCAACAATAACAA	ATGGCTAGTGGAATCACATC	(AG)7	1227971-1227984
10	I6-2	ATATGTGGAAATGCATGTGT	CCACTTTTAATTGGGTAATTTT	(TA)9	1261101-1261118
11	I6-3	CAGCAAAACGACAACTATCA	AAAAACCAAAACAAGATTAAGA	(AT)13	1286447-1286472
12	I6-4	CCACTTTTAATTGGGTAATTTT	TGTGGAGATGCATGTGTATT	(TA)9	1367622-1367639
13	I6-12	TTTTTATGCCAACCAAATAA	AATTCAAAAGAAGGAACTTGAG	(AT)8	1374686-1374701
14	I6-13	AACGACTCTCTCAACTTCCA	TGCAAAATGATAGGACATGA	(AT)15	1399519-1399548
15	I6-14	TAAATGCTTTCTCGGGATTA	ATTTTCTCATATCAATTATTAGTGT	(AT)11	1400386-1400407
16	I6-15	TTCAATGCGAAGAAAGAAAT	TTTGAATGGTTATTTTCAACTT	(AT)11	1421774-1421795
17	I6-16	ATATGGTCCACTGAAAATGC	AGGACTTAGCCCATCTCTTT	(TA)17	1489891-1489924
18	w6-1	TGGTTTAGCAACATGAATTG	TTGTGGAAACATGCTAACAA	(AT)11	1499739-1499760
19	w6-2	CAAGTTGTAGGGGAATGCTA	TTGATGTCATGTTGAAAGGA	(AT)7	1555860-1555873
20	w6-3	TTTAAGGTAATAAATGAAGACACG	CGAGCATTCTCATACTCTCA	(AT)7	1564184-1564197
21	w6-4	ATCGGTTGAATTGACTTGAC	AAAGCTTGAAGACCTTGTTG	(AC)7	1619610-1619623
22	w6-5	CACCGTTTGAAATCATTTTT	AGGAAAAAGAAAAATTGTACG	(TA)10-(AT)8	1638171-1638190,
					1638218-1638233
23	w6-6	TTTCAAAGTAAGCAATTCATTTT	GAAAAACTCAACCTTTTGTGA	(AT)25	1653711-1653760
24	w6-7	AGAAACCAAACCTAAAAGGG	AGAACGGCAAATTGATAGAA	(AT)15	1656564-1656593
25	w6-8	TACGTGCCTCCATACATACA	TGTAAACACAGATTCAATTTAAAAG	(TA)9	1657755-1657772
26	w6-9	TTTCAATGAATCTATAATAATGGG	CTTGGTACGCGAGATAACTT	(TA)10	1716298-1716317
27	w6-10	CAAATACATTAGAACGTGCG	AAGTCCAACAATCAAACCAC	(TA)12	1716566-1716589
28	w6-11	GTGGTTTGATTGTTGGACTT	GCAAAAACGAGTCTTCAAAT	(AT)8	1716950-1716965
29	w6-12	TGCATGTTGTGTTTTATTGAA	TTTCTCAATGGTTGATGTTTC	(AT)9	1722983-1723000
30	w6-13	GATGAAGAAGGAATACTGCAA	GGGTGGTCTGATAAGTTCAA	(TA)9	1723471-1723488
31	w6-14	TGGGAGGTTACTTACCACAA	GGGTTAAACACTTACACCCA	(AT)17	1758710-1758743
32	w6-15	ACACCCATTTCGATTTATGT	GGTGAGATTGGGTTGTTTTA	(TA)8	1759533-1759548
33	w6-16	TAAAACAACCCAATCTCACC	ACGTACGGTCTAAGAGTTTT	(AT)7	1759675-1759688
34	w6-17	TGATATTTAATGACGCCGA	TTCATATGCACAAATCGTTC	(AT)17	1760841-1760874
35	w6-18	AACTTTTATTCCACCCATTG	TCAATTAATCCATGTCAGCA	(TA)26	1763006-1763057
36	w6-19	ATTGTCTCGGAAGATTTTGA	TGGGCTTAGTCCATATGTTT	(TA)10	1805399-1805418
37	w6-20	TCTCAAATCTCTCGAAATTCA	CATGTGCTCTGGTGTATGTG	(AT)7	1812975-1812988
38	w6-21	AAGGGCCTTTCTCTCTCTTA	GCACTTTTTATCACCTTTGC	(GT)7-(GA)10	1819821-1819834
					1819835-1819854
39	w6-22	GAGATCGTAACACGGATCAT	TGTGGTGTTTACACCTGATT	(AT)19	1850643-1850680
40	w6-23	GTCCAAGAAGGTCGTTGAT	ACTACGTCGAAGAAAGGTCA	(TA)14	1891823-1891850
41	w6-24	GCAACAAACATGAAACAAAA	AGTGGCTAAGTGTTTTCCAA	(TA)12	1942861-1942884
42	w6-25	GCATGAAACGAAAATATCAAG	AATTAGGGGAGGTGAAAAAG	(TA)9	1948748-1948765
43	w6-26	AACTGATGGATGGTGTGAAT	TGTCCCACAAATAATCTTCC	(AT)14	2259804-2259831
44	CBS203	ACATACAACTGACAAACCCC	AGGACTAGAGGGAGCAAAAC	(AAT)9	4760282-4760308
45	In637	ACCCCCATAAAAGCTGCCTCT	TTGTCGGTCCCCGATGAGAT	ATGGA	1379085-1379091
46	In65-3	ACGGGACCACACTACAAAGC	CCTGAAGCAACACCACTCTC	AGAATT	1831057-1831062
47	In66-4	CAACCTCTCACTCCGAAGAC	CACTACCTCAGCCATTGTTATC	CGAAGAC	1847863-1847869
48	In67-2	TGAAATGGCAGCAGAGGTG	AGTGGCATCTCCCTTGGTTC	TATTATC	1926257-1926264
49	In67-5	TCCTCCTCCTCCTCTATGTG	AACACTTGAGAACCCACCC	ATA	1934430-1934432

## Sheet: Table S2
Supplementary Table S2 List of common bean germplasm used in this study (Wu et al., 2020)
No.	Name	Provincea	Regionb	Typec	Genepool
1	BAI YANG JIAO	China-Beijing	M	L	Mesoamerican
2	CAI DOU No.1	China-Beijing	M	L	Andean
3	CAI DOU No.2	China-Beijing	M	L	Mesoamerican
4	CAI DOU No.3	China-Beijing	M	L	Andean
5	LIAN HUA DOU BAI DA WAN	China-Beijing	M	BL	Mesoamerican
6	YUN DOU No.1	China-Beijing	M	L	Mesoamerican
7	YUN DOU No.2	China-Beijing	M	L	Mesoamerican
8	YUN DOU No.3	China-Beijing	M	L	Andean
9	HEI YUN DOU No.1	China-Hebei	M	L	Mesoamerican
10	HEI YUN DOU No.2	China-Hebei	M	L	Andean
11	HONG YUN DOU	China-Hebei	M	L	Mesoamerican
12	HONG YUN DOU No.1	China-Hebei	M	L	Mesoamerican
13	HONG YUN DOU No.2	China-Hebei	M	L	Andean
14	KA FEI DOU	China-Hebei	M	L	Mesoamerican
15	LAO HU DUN	China-Hebei	M	L	Andean
16	QIAN KE LIU HAO	China-Hebei	M	BL	Mesoamerican
17	QIU BAI YUN DOU	China-Hebei	M	L	Mesoamerican
18	XIAO BAI DOU	China-Hebei	M	L	Mesoamerican
19	XIAO HEI YUN DOU	China-Hebei	M	L	Mesoamerican
20	YUN DOU	China-Hebei	M	L	Andean
21	ZHANG YUN No.4	China-Hebei	M	BL	Mesoamerican
22	BA YUE ZHA DOU ZI	China-Shaanxi	M	L	Andean
23	BAI DOU	China-Shaanxi	M	L	Mesoamerican
24	BAI YUN DOU	China-Shaanxi	M	L	Mesoamerican
25	BAO MU JI	China-Shaanxi	M	L	Andean
26	DA DOU	China-Shaanxi	M	L	Mesoamerican
27	DA HEI DOU	China-Shaanxi	M	L	Mesoamerican
28	HEI HONG DOU	China-Shaanxi	M	L	Andean
29	HONG DOU	China-Shaanxi	M	L	Andean
30	HONG YUN DOU	China-Shaanxi	M	L	Mesoamerican
31	HUA HONG DOU	China-Shaanxi	M	L	Mesoamerican
32	HUA MEI DOU	China-Shaanxi	M	L	Mesoamerican
33	HUA MI SI JI DOU	China-Shaanxi	M	L	Mesoamerican
34	HUANG MI SI JI DOU	China-Shaanxi	M	L	Andean
35	JIA SI JI DOU	China-Shaanxi	M	L	Mesoamerican
36	LIU SHI RI ZAO	China-Shaanxi	M	L	Mesoamerican
37	MEI JING DOU	China-Shaanxi	M	L	Andean
38	QING PI DOU	China-Shaanxi	M	L	Mesoamerican
39	QUE ER DAN	China-Shaanxi	M	L	Andean
40	QUE ER DAN	China-Shaanxi	M	L	Andean
41	ROU HONG SE SI JI DOU	China-Shaanxi	M	L	Andean
42	SI CHA SI JI DOU	China-Shaanxi	M	L	Andean
43	WA HUI CAI HONG DOU	China-Shaanxi	M	L	Mesoamerican
44	WU JIN DOU	China-Shaanxi	M	L	Andean
45	WU JING LIAN DOU	China-Shaanxi	M	L	Mesoamerican
46	WU YUE HUANG	China-Shaanxi	M	L	Andean
47	YANG MAN CAI DOU	China-Shaanxi	M	L	Andean
48	YANG XIAO DOU	China-Shaanxi	M	L	Mesoamerican
49	YUAN HEI DOU	China-Shaanxi	M	L	Mesoamerican
50	YUN DOU	China-Shaanxi	M	L	Andean
51	YUN DOU	China-Shaanxi	M	L	Mesoamerican
52	ZA HUA YUN DOU	China-Shaanxi	M	L	Mesoamerican
53	ZAI YANG DOU	China-Shaanxi	M	L	Andean
54	97-5 JIA DOU WANG	China-Shandong	M	L	Mesoamerican
55	CHAO JI JIU LI BAI	China-Shandong	M	BL	Mesoamerican
56	DA PENG XIN XING（97-5）	China-Shandong	M	BL	Mesoamerican
57	GAI LIANG LV FENG	China-Shandong	M	BL	Mesoamerican
58	MEI YIN YI HAO	China-Shandong	M	BL	Mesoamerican
59	SHUANG KUAN JIA GUAN WANG	China-Shandong	M	BL	Mesoamerican
60	SI JI JIA DOU WANG	China-Shandong	M	BL	Mesoamerican
61	YOU BAI TE 518	China-Shandong	M	BL	Mesoamerican
62	ZHONG MAO 918 YUN DOU	China-Shandong	M	BL	Mesoamerican
63	BAI CAI DOU	China-Shanxi	M	L	Mesoamerican
64	BAI CAI DOU	China-Shanxi	M	L	Mesoamerican
65	BAI HONG DOU	China-Shanxi	M	L	Mesoamerican
66	BAI HUANG LIAN DOU	China-Shanxi	M	L	Andean
67	BAI LI CAI DOU	China-Shanxi	M	L	Mesoamerican
68	BAI LIAN DOU	China-Shanxi	M	L	Mesoamerican
69	BAI MEI DOU	China-Shanxi	M	L	Mesoamerican
70	BAI YANG CAI DOU	China-Shanxi	M	L	Mesoamerican
71	CAI DOU	China-Shanxi	M	L	Mesoamerican
72	DA DOU	China-Shanxi	M	L	Andean
73	DA HUA LIANG SAN FENG DOU	China-Shanxi	M	L	Mesoamerican
74	DAO DI QING	China-Shanxi	M	L	Andean
75	FEN HONG ZI PI LIAN DOU	China-Shanxi	M	L	Mesoamerican
76	FEN HUA MEI DOU	China-Shanxi	M	L	Mesoamerican
77	HE XIAO HONG DOU	China-Shanxi	M	L	Mesoamerican
78	HE YUN DOU	China-Shanxi	M	L	Mesoamerican
79	HEI BAI DOU	China-Shanxi	M	L	Mesoamerican
80	HEI HONG DOU	China-Shanxi	M	L	Mesoamerican
81	HEI JIN DOU	China-Shanxi	M	L	Andean
82	HEI ZHAN CAI DOU	China-Shanxi	M	L	Mesoamerican
83	HONG CAI DOU	China-Shanxi	M	L	Mesoamerican
84	HONG DOU	China-Shanxi	M	L	Mesoamerican
85	HONG DOU JIAO	China-Shanxi	M	L	Mesoamerican
86	HONG HUA LIAN SAN FEN DOU	China-Shanxi	M	L	Andean
87	HONG MEI DOU	China-Shanxi	M	L	Mesoamerican
88	HUA CAI DOU	China-Shanxi	M	L	Mesoamerican
89	HUA DAO DOU	China-Shanxi	M	L	Mesoamerican
90	HUA HUI HUI DOU	China-Shanxi	M	L	Andean
91	HUA JIN DOU	China-Shanxi	M	L	Andean
92	HUA PI LIAN DOU	China-Shanxi	M	L	Andean
93	HUA SE DOU	China-Shanxi	M	L	Mesoamerican
94	HUA SE JIAN DOU	China-Shanxi	M	L	Andean
95	HUANG HONG DOU	China-Shanxi	M	L	Andean
96	HUANG HONG DOU	China-Shanxi	M	L	Andean
97	HUI CAI DOU	China-Shanxi	M	L	Mesoamerican
98	HUI LAN DAO DOU	China-Shanxi	M	L	Mesoamerican
99	JIA LIAN DOU	China-Shanxi	M	L	Mesoamerican
100	JIAN DOU	China-Shanxi	M	L	Mesoamerican
101	JIE HUANG MEI DOU	China-Shanxi	M	L	Mesoamerican
102	LIAN DOU	China-Shanxi	M	L	Andean
103	MA QUE DAN	China-Shanxi	M	L	Andean
104	MA QUE DAN CAI DOU	China-Shanxi	M	L	Andean
105	MAO YAN DOU	China-Shanxi	M	L	Andean
106	MEI DOU	China-Shanxi	M	L	Mesoamerican
107	NIAN DOU	China-Shanxi	M	L	Mesoamerican
108	QIU HONG DOU	China-Shanxi	M	L	Mesoamerican
109	QUE DAN DOU	China-Shanxi	M	L	Andean
110	SAN KAI DOU	China-Shanxi	M	L	Mesoamerican
111	SAN KAI DOU JIAO	China-Shanxi	M	L	Mesoamerican
112	WU JIN DOU JIAO	China-Shanxi	M	L	Andean
113	WU SI DOU JIAO	China-Shanxi	M	L	Andean
114	WU SI DOU JIAO	China-Shanxi	M	L	Mesoamerican
115	WU YUE LIAN	China-Shanxi	M	L	Andean
116	XIA HONG DOU	China-Shanxi	M	L	Andean
117	XIAO BAI LIAN DOU	China-Shanxi	M	L	Mesoamerican
118	XIAO HONG DOU	China-Shanxi	M	L	Mesoamerican
119	XIAO HUI DOU	China-Shanxi	M	L	Mesoamerican
120	XIAO HUI DOU	China-Shanxi	M	L	Mesoamerican
121	XIAO ZA DOU	China-Shanxi	M	L	Mesoamerican
122	YANG CAI DOU	China-Shanxi	M	L	Mesoamerican
123	YANG CAI DOU	China-Shanxi	M	L	Mesoamerican
124	YANG CAI DOU	China-Shanxi	M	L	Mesoamerican
125	YANG CAI DOU	China-Shanxi	M	L	Mesoamerican
126	YANG CAI DOU	China-Shanxi	M	L	Mesoamerican
127	YUN DOU	China-Shanxi	M	L	Andean
128	ZI HONG DOU	China-Shanxi	M	L	Mesoamerican
129	ZI LIAN DOU	China-Shanxi	M	L	Mesoamerican
130	XI ZANG DOU	China-Tibet	M	L	Andean
131	BAI CAI DOU	China-Gansu	N	L	Mesoamerican
132	BAI DOU ZI	China-Gansu	N	L	Mesoamerican
133	BAI DOU ZI	China-Gansu	N	L	Mesoamerican
134	BAI HUA DOU	China-Gansu	N	L	Mesoamerican
135	BAI XIAO DOU	China-Gansu	N	L	Mesoamerican
136	BAI XIAO DOU	China-Gansu	N	L	Mesoamerican
137	DA LI BAI CAI DOU	China-Gansu	N	L	Andean
138	HE CAI DOU	China-Gansu	N	L	Mesoamerican
139	HEI YUN DOU	China-Gansu	N	L	Andean
140	HONG CAI DOU	China-Gansu	N	L	Mesoamerican
141	HONG HEI HUA DOU	China-Gansu	N	L	Mesoamerican
142	HONG YAO DOU	China-Gansu	N	L	Andean
143	HONG YUN DOU	China-Gansu	N	L	Andean
144	HUANG YUN DOU	China-Gansu	N	L	Andean
145	LAO BAI YUN DOU	China-Gansu	N	L	Mesoamerican
146	NAI DOU	China-Gansu	N	L	Andean
147	QIAN HONG CAI DOU	China-Gansu	N	L	Andean
148	SI JI DOU	China-Gansu	N	L	Andean
149	XIAO DOU	China-Gansu	N	L	Mesoamerican
150	XIONG MAO DOU	China-Gansu	N	L	Andean
151	ZI HONG YAO DOU	China-Gansu	N	L	Andean
152	BAI MAO DOU	China-Heilongjiang	N	L	Mesoamerican
153	BAI YAO DOU	China-Heilongjiang	N	L	Mesoamerican
154	BAI YUN DOU	China-Heilongjiang	N	L	Mesoamerican
155	BAI YUN DOU	China-Heilongjiang	N	L	Mesoamerican
156	CAI DOU	China-Heilongjiang	N	L	Andean
157	DA MA CHANG	China-Heilongjiang	N	L	Andean
158	DA MA ZHANG	China-Heilongjiang	N	L	Andean
159	FAN DOU	China-Heilongjiang	N	L	Mesoamerican
160	FAN DOU	China-Heilongjiang	N	L	Mesoamerican
161	FAN DOU	China-Heilongjiang	N	L	Mesoamerican
162	GAI LIANG JIU LI BAI	China-Heilongjiang	N	BL	Mesoamerican
163	GAN ZHI MI	China-Heilongjiang	N	L	Mesoamerican
164	HEI JI FANG DOU	China-Heilongjiang	N	L	Mesoamerican
165	HEI YUN DOU	China-Heilongjiang	N	L	Mesoamerican
166	HEI YUN DOU	China-Heilongjiang	N	L	Mesoamerican
167	HEI YUN DOU	China-Heilongjiang	N	L	Mesoamerican
168	HONG HUA YUN DOU	China-Heilongjiang	N	L	Andean
169	HONG YUN DOU	China-Heilongjiang	N	L	Mesoamerican
170	HUA FAN DOU	China-Heilongjiang	N	L	Mesoamerican
171	HUA YAO DOU	China-Heilongjiang	N	L	Mesoamerican
172	HUA YUN DOU	China-Heilongjiang	N	L	Mesoamerican
173	HUA YUN DOU	China-Heilongjiang	N	L	Mesoamerican
174	HUI XIAO DOU	China-Heilongjiang	N	L	Andean
175	JING MI DOU	China-Heilongjiang	N	L	Mesoamerican
176	JING MI DOU	China-Heilongjiang	N	L	Mesoamerican
177	LAN YAO FAN DOU	China-Heilongjiang	N	L	Mesoamerican
178	LONG 22-0579	China-Heilongjiang	N	BL	Mesoamerican
179	LONG 270240	China-Heilongjiang	N	BL	Andean
180	LONG 270270	China-Heilongjiang	N	BL	Andean
181	LONG 270280	China-Heilongjiang	N	BL	Andean
182	LONG 270705	China-Heilongjiang	N	BL	Andean
183	LONG 270709	China-Heilongjiang	N	BL	Andean
184	LONG 70-8014	China-Heilongjiang	N	BL	Andean
185	LONG FAN DOU YI HAO	China-Heilongjiang	N	L	Andean
186	LONG YUN DOU 3 HAO	China-Heilongjiang	N	BL	Andean
187	LONG YUN DOU 4 HAO	China-Heilongjiang	N	BL	Andean
188	LONG YUN DOU 5 HAO	China-Heilongjiang	N	BL	Mesoamerican
189	LONG YUN DOU 6 HAO	China-Heilongjiang	N	BL	Andean
190	LONG YUN DOU 7 HAO	China-Heilongjiang	N	BL	Mesoamerican
191	LONG YUN DOU 8 HAO	China-Heilongjiang	N	BL	Andean
192	LONG270267	China-Heilongjiang	N	BL	Mesoamerican
193	MAO MAO DOU	China-Heilongjiang	N	L	Mesoamerican
194	MEI MAO DOU	China-Heilongjiang	N	L	Mesoamerican
195	NAI HUA YUN DOU No.1	China-Heilongjiang	N	L	Andean
196	NAI HUA YUN DOU No.10	China-Heilongjiang	N	L	Andean
197	NAI HUA YUN DOU No.11	China-Heilongjiang	N	L	Andean
198	NAI HUA YUN DOU No.12	China-Heilongjiang	N	L	Andean
199	NAI HUA YUN DOU No.13	China-Heilongjiang	N	L	Andean
200	NAI HUA YUN DOU No.2	China-Heilongjiang	N	L	Andean
201	NAI HUA YUN DOU No.3	China-Heilongjiang	N	L	Andean
202	NAI HUA YUN DOU No.4	China-Heilongjiang	N	L	Andean
203	NAI HUA YUN DOU No.5	China-Heilongjiang	N	L	Andean
204	NAI HUA YUN DOU No.6	China-Heilongjiang	N	L	Andean
205	NAI HUA YUN DOU No.7	China-Heilongjiang	N	L	Andean
206	NAI HUA YUN DOU No.8	China-Heilongjiang	N	L	Andean
207	NAI HUA YUN DOU No.9	China-Heilongjiang	N	L	Andean
208	PIN YUN 2 HAO	China-Heilongjiang	N	BL	Mesoamerican
209	SU LI DOU	China-Heilongjiang	N	L	Andean
210	TIE JIA ZI YUN DOU	China-Heilongjiang	N	L	Mesoamerican
211	TU JIAO	China-Heilongjiang	N	L	Mesoamerican
212	TU ZI TUI No.2	China-Heilongjiang	N	L	Andean
213	XIAO BAI DOU	China-Heilongjiang	N	L	Mesoamerican
214	XIAO BAI YUN DOU	China-Heilongjiang	N	L	Mesoamerican
215	XIAO BAI YUN DOU	China-Heilongjiang	N	L	Mesoamerican
216	XIAO JIN HUANG	China-Heilongjiang	N	L	Andean
217	YOU DOU JIAO	China-Heilongjiang	N	L	Mesoamerican
218	YUAN NAI HUA YUN DOU D	China-Heilongjiang	N	BL	Andean
219	YUAN NAI HUA YUN DOU H	China-Heilongjiang	N	BL	Andean
220	YUAN NAI HUA YUN DOU N	China-Heilongjiang	N	BL	Andean
221	YUN DOU NY-ZL-Y-91	China-Heilongjiang	N	BL	Andean
222	YUN FENG 2 HAO	China-Heilongjiang	N	BL	Andean
223	YUN FENG 2 HAO	China-Heilongjiang	N	BL	Andean
224	ZAO YOU DOU	China-Heilongjiang	N	L	Andean
225	ZHAN QIU HUA FAN DOU	China-Heilongjiang	N	L	Andean
226	ZHAO JIA HUANG FAN DOU	China-Heilongjiang	N	L	Andean
227	ZHU YUAN NAI HUA YUN DOU	China-Heilongjiang	N	BL	Andean
228	ZI HUA DOU	China-Heilongjiang	N	L	Andean
229	ZI HUA YUN DOU	China-Heilongjiang	N	L	Andean
230	AI SHENG HONG	China-Inner Mongolia	N	L	Andean
231	BAI LIAN DOU	China-Inner Mongolia	N	L	Mesoamerican
232	BAI LIAN DOU	China-Inner Mongolia	N	L	Mesoamerican
233	BAI XIAO DOU	China-Inner Mongolia	N	L	Mesoamerican
234	BIAN ZI LIAN DOU	China-Inner Mongolia	N	L	Mesoamerican
235	CAI DOU	China-Inner Mongolia	N	L	Mesoamerican
236	CAI DOU	China-Inner Mongolia	N	L	Mesoamerican
237	DA BAI LIAN	China-Inner Mongolia	N	L	Mesoamerican
238	DA HONG CAI DOU	China-Inner Mongolia	N	L	Mesoamerican
239	DA HONG LIAN DOU	China-Inner Mongolia	N	L	Mesoamerican
240	DA LI CAI DOU	China-Inner Mongolia	N	L	Mesoamerican
241	DA YUN DOU	China-Inner Mongolia	N	L	Andean
242	DANG DI CAI DOU	China-Inner Mongolia	N	L	Mesoamerican
243	FAN DOU	China-Inner Mongolia	N	L	Andean
244	FAN DOU	China-Inner Mongolia	N	L	Mesoamerican
245	FAN DOU	China-Inner Mongolia	N	L	Mesoamerican
246	FEN LAO LAI SHAO	China-Inner Mongolia	N	L	Andean
247	FEN LAO LAI SHAO	China-Inner Mongolia	N	L	Andean
248	HEI JIA DOU	China-Inner Mongolia	N	L	Mesoamerican
249	HEI LIAN DOU	China-Inner Mongolia	N	L	Mesoamerican
250	HONG DOU	China-Inner Mongolia	N	L	Andean
251	HONG FAN DOU	China-Inner Mongolia	N	L	Mesoamerican
252	HONG HUA YUN DOU	China-Inner Mongolia	N	L	Mesoamerican
253	HONG LIAN DOU	China-Inner Mongolia	N	L	Mesoamerican
254	HONG YUN DOU	China-Inner Mongolia	N	L	Mesoamerican
255	HUA CAI DOU	China-Inner Mongolia	N	L	Andean
256	HUA FAN DOU	China-Inner Mongolia	N	L	Mesoamerican
257	HUA YUN DOU	China-Inner Mongolia	N	L	Andean
258	HUA YUN DOU	China-Inner Mongolia	N	L	Andean
259	HUANG YUN DOU	China-Inner Mongolia	N	L	Mesoamerican
260	JIA CAI DOU	China-Inner Mongolia	N	L	Mesoamerican
261	JIA CAI DOU	China-Inner Mongolia	N	L	Mesoamerican
262	JIA QUE DAN	China-Inner Mongolia	N	L	Andean
263	JIANG MEI DOU	China-Inner Mongolia	N	L	Mesoamerican
264	JIN DOU JIAO	China-Inner Mongolia	N	L	Mesoamerican
265	JIN LIAN DOU	China-Inner Mongolia	N	L	Andean
266	JING MI YI HAO	China-Inner Mongolia	N	L	Mesoamerican
267	LAN CHANG LIAN DOU	China-Inner Mongolia	N	L	Mesoamerican
268	LAO LAI BAI	China-Inner Mongolia	N	L	Mesoamerican
269	MAN JIA DOU	China-Inner Mongolia	N	L	Andean
270	MIAN DOU JIA	China-Inner Mongolia	N	L	Andean
271	NAI HUA YUN DOU	China-Inner Mongolia	N	L	Andean
272	NAI HUA YUN DOU	China-Inner Mongolia	N	L	Andean
273	QI CUN LIAN	China-Inner Mongolia	N	L	Mesoamerican
274	SU BAI DOU	China-Inner Mongolia	N	L	Mesoamerican
275	TIAN E DOU	China-Inner Mongolia	N	L	Andean
276	TIAO HUA MEI BAI LIAN DOU	China-Inner Mongolia	N	L	Mesoamerican
277	WAI DI CAI DOU	China-Inner Mongolia	N	L	Mesoamerican
278	WU MEI DOU	China-Inner Mongolia	N	L	Andean
279	WU YUE XIAN	China-Inner Mongolia	N	L	Mesoamerican
280	XIAO BAI LIAN DOU	China-Inner Mongolia	N	L	Mesoamerican
281	XIAO CAI DOU	China-Inner Mongolia	N	L	Mesoamerican
282	XIAO FAN DOU	China-Inner Mongolia	N	L	Mesoamerican
283	XIAO YUN DOU	China-Inner Mongolia	N	L	Mesoamerican
284	YAN SE CAI DOU	China-Inner Mongolia	N	L	Mesoamerican
285	YANG YAN QUAN	China-Inner Mongolia	N	L	Andean
286	YUE JIN DOU	China-Inner Mongolia	N	L	Mesoamerican
287	YUE JIN DOU	China-Inner Mongolia	N	L	Mesoamerican
288	YUN DOU	China-Inner Mongolia	N	L	Mesoamerican
289	YUN DOU	China-Inner Mongolia	N	L	Mesoamerican
290	ZI LIAN DOU	China-Inner Mongolia	N	L	Mesoamerican
291	ZI YUN DOU No.1	China-Inner Mongolia	N	L	Andean
292	ZI YUN DOU No.2	China-Inner Mongolia	N	L	Mesoamerican
293	BAI DA DOU	China-Jilin	N	L	Mesoamerican
294	BAI DOU	China-Jilin	N	L	Mesoamerican
295	BAI FAN DOU	China-Jilin	N	L	Andean
296	BAI FAN DOU	China-Jilin	N	L	Mesoamerican
297	BAI FAN DOU	China-Jilin	N	L	Mesoamerican
298	BAI FAN DOU No.1	China-Jilin	N	L	Mesoamerican
299	BAI FAN DOU No.2	China-Jilin	N	L	Andean
300	BAI TAI No.1	China-Jilin	N	L	Mesoamerican
301	BAI TAI No.2	China-Jilin	N	L	Mesoamerican
302	BAI WU YA CAI DOU No.1	China-Jilin	N	L	Andean
303	BAI WU YA CAI DOU No.2	China-Jilin	N	L	Andean
304	BAI YUN DOU	China-Jilin	N	L	Andean
305	BAI YUN DOU	China-Jilin	N	L	Andean
306	BIAN BAI DOU	China-Jilin	N	L	Mesoamerican
307	CAI DOU	China-Jilin	N	L	Mesoamerican
308	CAI DOU	China-Jilin	N	L	Mesoamerican
309	FAN DA DOU	China-Jilin	N	L	Mesoamerican
310	FAN DOU	China-Jilin	N	L	Andean
311	FAN DOU	China-Jilin	N	L	Mesoamerican
312	FAN DOU	China-Jilin	N	L	Andean
313	FAN DOU	China-Jilin	N	L	Andean
314	FAN DOU	China-Jilin	N	L	Andean
315	HE YUN DOU	China-Jilin	N	L	Andean
316	HONG DA DOU	China-Jilin	N	L	Andean
317	HONG YUN DOU	China-Jilin	N	L	Mesoamerican
318	HONG YUN DOU	China-Jilin	N	L	Mesoamerican
319	HONG YUN DOU	China-Jilin	N	L	Mesoamerican
320	HUA FAN DOU	China-Jilin	N	L	Andean
321	HUA FAN DOU	China-Jilin	N	L	Andean
322	HUA LIAN FAN DOU	China-Jilin	N	L	Andean
323	JI YUN 1 HAO	China-Jilin	N	L	Mesoamerican
324	JING MI DOU	China-Jilin	N	L	Mesoamerican
325	JING MI DOU	China-Jilin	N	L	Mesoamerican
326	LUO TANG DOU	China-Jilin	N	L	Andean
327	NAI HUA YUN DOU	China-Jilin	N	L	Andean
328	TANG DOU	China-Jilin	N	L	Mesoamerican
329	WU JI DOU	China-Jilin	N	L	Mesoamerican
330	WU QUE CAI DOU	China-Jilin	N	L	Andean
331	WU YA CAI DOU No.1	China-Jilin	N	L	Andean
332	WU YA CAI DOU No.2	China-Jilin	N	L	Andean
333	WU YA CAI DOU No.3	China-Jilin	N	L	Andean
334	XIAO BAI DOU	China-Jilin	N	L	Mesoamerican
335	XIAO JIN HUANG	China-Jilin	N	L	Andean
336	LIAN NONG ZI YUN No.1	China-Liaoning	N	BL	Mesoamerican
337	A YUN 2 HAO	China-Xinjiang	N	BL	Andean
338	XIN YUN No. 4	China-Xinjiang	N	BL	Andean
339	XIN YUN No. 5	China-Xinjiang	N	BL	Andean
340	XIN YUN No. 6	China-Xinjiang	N	BL	Andean
341	BAI YANG DOU	China-Guizhou	S	L	Mesoamerican
342	BA YUE DOU	China-Guizhou	S	L	Mesoamerican
343	BAI DOU	China-Guizhou	S	L	Mesoamerican
344	BAI JIN DOU	China-Guizhou	S	L	Mesoamerican
345	BAI JIN DOU	China-Guizhou	S	L	Mesoamerican
346	BAI JIN DOU	China-Guizhou	S	L	Mesoamerican
347	BAI YUN DOU	China-Guizhou	S	L	Mesoamerican
348	BAI ZHUANG ZHUANG DOU	China-Guizhou	S	L	Andean
349	BANG DOU	China-Guizhou	S	L	Andean
350	BI HUA DOU	China-Guizhou	S	L	Andean
351	CHENG GOU DOU	China-Guizhou	S	L	Mesoamerican
352	DA BAI DOU	China-Guizhou	S	L	Andean
353	DA DAN DOU	China-Guizhou	S	L	Andean
354	DA DOU ZI	China-Guizhou	S	L	Mesoamerican
355	DA HONG JIN DOU No.1	China-Guizhou	S	L	Andean
356	DA HONG JIN DOU No.2	China-Guizhou	S	L	Andean
357	DA HUA HONG No.2	China-Guizhou	S	L	Andean
358	HEI AI ZI DOU	China-Guizhou	S	L	Mesoamerican
359	HEI DOU	China-Guizhou	S	L	Andean
360	HEI HUA DOU	China-Guizhou	S	L	Andean
361	HEI JIN DOU	China-Guizhou	S	L	Mesoamerican
362	HEI ZI HUA DOU No.1	China-Guizhou	S	L	Andean
363	HEI ZI SHAN DOU	China-Guizhou	S	L	Andean
364	HONG BANG DOU	China-Guizhou	S	L	Andean
365	HONG HUA DOU	China-Guizhou	S	L	Andean
366	HONG JIN DOU	China-Guizhou	S	L	Andean
367	HONG YUN DOU	China-Guizhou	S	L	Andean
368	HONG ZI ZAO	China-Guizhou	S	L	Andean
369	HUA DOU	China-Guizhou	S	L	Mesoamerican
370	HUA MU WAN DOU	China-Guizhou	S	L	Andean
371	HUANG DOU	China-Guizhou	S	L	Andean
372	HUANG JI BA DOU	China-Guizhou	S	L	Andean
373	HUANG JIN DOU	China-Guizhou	S	L	Andean
374	HUI HE ZI	China-Guizhou	S	L	Andean
375	MU JI DOU	China-Guizhou	S	L	Andean
376	MU SHU DOU	China-Guizhou	S	L	Mesoamerican
377	PENG DOU	China-Guizhou	S	L	Andean
378	SHA DOU	China-Guizhou	S	L	Andean
379	SHEN HONG JIN DOU	China-Guizhou	S	L	Andean
380	SI JI DOU	China-Guizhou	S	L	Mesoamerican
381	SI JI DOU	China-Guizhou	S	L	Mesoamerican
382	SI JI DOU	China-Guizhou	S	L	Andean
383	SI JI DOU	China-Guizhou	S	L	Mesoamerican
384	SI JI DOU No.1	China-Guizhou	S	L	Mesoamerican
385	SI JI DOU No.1	China-Guizhou	S	L	Andean
386	SI JI DOU No.2	China-Guizhou	S	L	Andean
387	SI JI DOU No.2	China-Guizhou	S	L	Mesoamerican
388	WU HUA DA TIE QUE DOU	China-Guizhou	S	L	Andean
389	YANG YAN DOU	China-Guizhou	S	L	Mesoamerican
390	YING KE JI YAO DOU	China-Guizhou	S	L	Andean
391	YU HUA DOU	China-Guizhou	S	L	Mesoamerican
392	YU JIU DOU	China-Guizhou	S	L	Mesoamerican
393	YUAN SHA DOU	China-Guizhou	S	L	Andean
394	ZAO AI DOU	China-Guizhou	S	L	Andean
395	WEN CHANG SI JI DOU	China-Hainan	S	L	Mesoamerican
396	BAI DA JIANG ZI	China-Hubei	S	L	Mesoamerican
397	BAI DAO DOU	China-Hubei	S	L	Mesoamerican
398	BAI MEI DOU	China-Hubei	S	L	Mesoamerican
399	BAI SI JI DOU	China-Hubei	S	L	Mesoamerican
400	BAI YUN DOU	China-Hubei	S	L	Mesoamerican
401	CAO BAI DOU	China-Hubei	S	L	Andean
402	CONG SHENG SI JI DOU	China-Hubei	S	L	Mesoamerican
403	DOU ER DAO DOU	China-Hubei	S	L	Mesoamerican
404	GAO SHAN SHU ER DOU	China-Hubei	S	L	Andean
405	GAO SI JI DOU	China-Hubei	S	L	Andean
406	HEI DOU ZI	China-Hubei	S	L	Mesoamerican
407	HUA MEI DOU	China-Hubei	S	L	Andean
408	HUA SHENG DOU	China-Hubei	S	L	Andean
409	HUA SI JI DOU	China-Hubei	S	L	Mesoamerican
410	HUA YUN DOU	China-Hubei	S	L	Andean
411	HUANG MEI DOU	China-Hubei	S	L	Mesoamerican
412	HUANG MI MI	China-Hubei	S	L	Mesoamerican
413	HUI MI MI	China-Hubei	S	L	Mesoamerican
414	JI WO MEI DOU	China-Hubei	S	L	Mesoamerican
415	JI WO MEI DOU ZI	China-Hubei	S	L	Andean
416	MIAN JIAO DOU	China-Hubei	S	L	Andean
417	SHU ER DOU	China-Hubei	S	L	Andean
418	SI JI DOU	China-Hubei	S	L	Andean
419	SI JI DOU	China-Hubei	S	L	Mesoamerican
420	SI YUE E	China-Hubei	S	L	Mesoamerican
421	WU SI JI DOU	China-Hubei	S	L	Mesoamerican
422	XIAO BAI DOU	China-Hubei	S	L	Mesoamerican
423	XIAO HEI ZI	China-Hubei	S	L	Mesoamerican
424	YUAN NAI HUA YUN DOU	China-Hubei	S	L	Andean
425	ZAO CAI DOU	China-Hubei	S	L	Mesoamerican
426	ZI GU LU PO DOU	China-Hubei	S	L	Andean
427	DOU	China-Hunan	S	L	Mesoamerican
428	YANG BIAN DOU	China-Hunan	S	L	Mesoamerican
429	SU YUN DOU 1 HAO	China-Jiangsu	S	BL	Mesoamerican
430	BA YUE DOU	China-Sichuan	S	L	Mesoamerican
431	BAI SI JI DOU	China-Sichuan	S	L	Mesoamerican
432	BIAN HEI DOU	China-Sichuan	S	L	Andean
433	HEI HUA DOU	China-Sichuan	S	L	Mesoamerican
434	HEI WEN HUA DOU	China-Sichuan	S	L	Mesoamerican
435	HONG TIAN JI DOU	China-Sichuan	S	L	Andean
436	HONG YAO ZI DOU	China-Sichuan	S	L	Andean
437	HONG YAO ZI DOU	China-Sichuan	S	L	Andean
438	HUA HUA DOU	China-Sichuan	S	L	Mesoamerican
439	HUA MEI DOU	China-Sichuan	S	L	Mesoamerican
440	HUA SI JI DOU	China-Sichuan	S	L	Andean
441	JI YAO ZI DOU	China-Sichuan	S	L	Andean
442	JIA BA QU BO	China-Sichuan	S	L	Andean
443	JIA DU A QI	China-Sichuan	S	L	Mesoamerican
444	JIA DU HAN NA	China-Sichuan	S	L	Andean
445	NAI HUA	China-Sichuan	S	L	Andean
446	NAI HUA	China-Sichuan	S	L	Andean
447	PANG DOU	China-Sichuan	S	L	Andean
448	SI SHI DOU	China-Sichuan	S	L	Andean
449	TU HE YAO ZI DOU	China-Sichuan	S	L	Mesoamerican
450	WU HE DOU	China-Sichuan	S	L	Mesoamerican
451	XIAO BAI	China-Sichuan	S	L	Mesoamerican
452	XIAO HEI SI JI DOU	China-Sichuan	S	L	Mesoamerican
453	XIAO ZHU YAO DOU	China-Sichuan	S	L	Andean
454	YANG JIAO DOU	China-Sichuan	S	L	Andean
455	YAO ZI DOU	China-Sichuan	S	L	Andean
456	YING KE DOU	China-Sichuan	S	L	Andean
457	ZI HONG DOU	China-Sichuan	S	L	Mesoamerican
458	260205	China-Yunnan	S	BL	Mesoamerican
459	260216	China-Yunnan	S	BL	Andean
460	260218	China-Yunnan	S	BL	Andean
461	260219	China-Yunnan	S	BL	Andean
462	260220	China-Yunnan	S	BL	Andean
463	A0640-1	China-Yunnan	S	BL	Andean
464	A0907	China-Yunnan	S	BL	Andean
465	BAI CAI DOU	China-Yunnan	S	L	Andean
466	BAI FAN DOU	China-Yunnan	S	L	Mesoamerican
467	BEN DI HONG YAO DOU	China-Yunnan	S	L	Andean
468	BEN DI XIAO HUA DOU	China-Yunnan	S	L	Andean
469	BIAN TOU DOU	China-Yunnan	S	L	Mesoamerican
470	CAI DOU	China-Yunnan	S	L	Andean
471	DA HONG DOU	China-Yunnan	S	L	Andean
472	F0005429	China-Yunnan	S	L	Mesoamerican
473	F0005453	China-Yunnan	S	L	Andean
474	F0005454	China-Yunnan	S	L	Mesoamerican
475	HA SHI CAI DOU	China-Yunnan	S	L	Andean
476	HE BAO DOU	China-Yunnan	S	L	Mesoamerican
477	HONG JIN DOU	China-Yunnan	S	L	Andean
478	HONG YAO ZI DOU	China-Yunnan	S	L	Andean
479	HUANG JI YOU DOU No.1	China-Yunnan	S	L	Andean
480	HUANG JI YOU DOU No.2	China-Yunnan	S	L	Andean
481	HUO SHAN HUA DOU	China-Yunnan	S	L	Andean
482	JI YAO ZI DOU	China-Yunnan	S	L	Andean
483	JI YAO ZI DOU	China-Yunnan	S	L	Andean
484	JING DOU	China-Yunnan	S	L	Andean
485	JING DOU	China-Yunnan	S	L	Andean
486	JING DOU	China-Yunnan	S	L	Mesoamerican
487	KUAN BIAN DOU	China-Yunnan	S	L	Mesoamerican
488	LANG TAI BAI CAI DOU	China-Yunnan	S	L	Mesoamerican
489	NAN JING DOU	China-Yunnan	S	L	Mesoamerican
490	NIU JIN BA DOU	China-Yunnan	S	L	Andean
491	QUE DAN DOU	China-Yunnan	S	L	Andean
492	SI JI DOU	China-Yunnan	S	L	Mesoamerican
493	XIAO HUA DOU	China-Yunnan	S	L	Andean
494	XIAO JING DOU	China-Yunnan	S	L	Andean
495	XIAO ZHA DOU	China-Yunnan	S	L	Andean
496	YING KE DOU	China-Yunnan	S	L	Andean
497	02A4	Argentina		BL	Andean
498	60 dias	Brazil		L	Andean
499	BR IPA 10	Brazil		BL	Mesoamerican
500	BRS Requinte	Brazil		BL	Mesoamerican
501	Carioca MG	Brazil		BL	Mesoamerican
502	Carnaval	Brazil		BL	Andean
503	EMGOPA 201-Ouro	Brazil		BL	Mesoamerican
504	EmGOPA 202-Rubi	Brazil		BL	Mesoamerican
505	Eriparsa 1	Brazil		BL	Andean
506	GURGUTUBA	Brazil		L	Andean
507	IAPAR 57	Brazil		BL	Mesoamerican
508	IPA 11-Brigida	Brazil		BL	Mesoamerican
509	IPA 8	Brazil		BL	Mesoamerican
510	Iraí	Brazil		BL	Andean
511	Iraí	Brazil		BL	Andean
512	Jalo EEP 558	Brazil		BL	Andean
513	Jalo Precoce	Brazil		BL	Andean
514	L-3-0-50	Brazil		BL	Mesoamerican
515	Manaus No1	Brazil		L	Andean
516	Manaus No2	Brazil		L	Mesoamerican
517	Manaus No3	Brazil		L	Andean
518	Manaus No4	Brazil		L	Andean
519	Manaus No5	Brazil		L	Andean
520	Milionário 1732	Brazil		BL	Mesoamerican
521	Mulata Gorda	Brazil		BL	Andean
522	Novo Jalo	Brazil		BL	Andean
523	Ouro Branco	Brazil		L	Andean
524	Palmital Precoce	Brazil		BL	Andean
525	Paraná	Brazil		BL	Mesoamerican
526	Paraná 1	Brazil		BL	Andean
527	Preto Catarinense	Brazil		BL	Mesoamerican
528	Preto Forro 5	Brazil		L	Andean
529	Roxão	Brazil		L	Mesoamerican
530	Rudá	Brazil		BL	Mesoamerican
531	Tambó	Brazil		L	Mesoamerican
532	YJ001395	Brazil		BL	Mesoamerican
533	YJ009942	Brazil		L	Mesoamerican
534	PI 570661	Canada		BL	Mesoamerican
535	CAI DOU	China-unknown		L	Andean
536	DAO DOU	China-unknown		L	Mesoamerican
537	HEI YUN DOU	China-unknown		L	Mesoamerican
538	HEI YUN DOU	China-unknown		L	Mesoamerican
539	HEI YUN DOU	China-unknown		L	Mesoamerican
540	XIAO HEI YUN DOU	China-unknown		L	Mesoamerican
541	XIAO HONG YUN DOU	China-unknown		L	Mesoamerican
542	YUAN NAI HUA YUN DOU X	China-unknown		L	Andean
543	9249-3	CIAT		BL	Andean
544	92ABN3376	CIAT		BL	Mesoamerican
545	A1813	CIAT		BL	Mesoamerican
546	A2051	CIAT		BL	Andean
547	A48	CIAT		BL	Mesoamerican
548	A51	CIAT		BL	Mesoamerican
549	ANT49	CIAT		BL	Andean
550	BAT1198	CIAT		BL	Mesoamerican
551	BAT331	CIAT		BL	Mesoamerican
552	BAT336	CIAT		BL	Mesoamerican
553	BAT58	CIAT		BL	Mesoamerican
554	BAT85	CIAT		BL	Andean
555	BAT896	CIAT		BL	Mesoamerican
556	BAT93	CIAT		BL	Mesoamerican
557	BRB-130	CIAT		BL	Andean
558	BRB-133	CIAT		BL	Andean
559	DOR476	CIAT		BL	Mesoamerican
560	DOR482	CIAT		BL	Mesoamerican
561	DOR483	CIAT		BL	Mesoamerican
562	DRK134	CIAT		BL	Andean
563	DRK139	CIAT		BL	Andean
564	FOI10	CIAT		BL	Andean
565	FOI11	CIAT		BL	Andean
566	FOT25	CIAT		BL	Andean
567	FOT32	CIAT		BL	Andean
568	FOT39	CIAT		BL	Andean
569	ISB-82-865	CIAT		BL	Andean
570	LRK32	CIAT		BL	Andean
571	MCD2409	CIAT		BL	Andean
572	NAZ4	CIAT		BL	Mesoamerican
573	SEA3	CIAT		BL	Mesoamerican
574	SEC1	CIAT		BL	Mesoamerican
575	SEC10	CIAT		BL	Mesoamerican
576	SEC14	CIAT		BL	Mesoamerican
577	SEN13	CIAT		BL	Mesoamerican
578	SEN32	CIAT		BL	Mesoamerican
579	SEN33	CIAT		BL	Mesoamerican
580	SEQ1006	CIAT		BL	Andean
581	SER21	CIAT		BL	Mesoamerican
582	SER35	CIAT		BL	Andean
583	SER4	CIAT		BL	Mesoamerican
584	SER6	CIAT		BL	Mesoamerican
585	SER8	CIAT		BL	Mesoamerican
586	UNS-27342-51	CIAT		BL	Mesoamerican
587	x002	CIAT		BL	Mesoamerican
588	EX-RICO23	Colombia		BL	Mesoamerican
589	YING HONG 4 HAO	Colombia		L	Mesoamerican
590	YJ009916	Colombia		BL	Mesoamerican
591	YJ009937	Colombia		L	Andean
592	YJ009966	Colombia		BL	Mesoamerican
593	YJ010462	Colombia		BL	Mesoamerican
594	G 4485	Costa Rica		BL	Mesoamerican
595	Cubano	Cuba		BL	Mesoamerican
596	YJ010130	Ecuador		L	Andean
597	G4495	El Salvador		BL	Mesoamerican
598	YING GUO HONG YUN DOU	England		BL	Andean
599	DERINET	France		BL	Andean
600	FA YIN 11 HAO	France		BL	Andean
601	FA YIN 11 HAO	France		BL	Andean
602	B-7150	India		L	Mesoamerican
603	R-5550	India		L	Andean
604	W 126	India		L	Mesoamerican
605	Callacatlan Frijol	Mexico		L	Mesoamerican
606	YJ009779	Mexico		BL	Mesoamerican
607	G 0466	Nepal		L	Mesoamerican
608	R5350	Non-CHINA		BL	Mesoamerican
609	T-93	Non-CHINA		BL	Mesoamerican
610	YJ010138	Peru		L	Mesoamerican
611	PI179425	Syria		L	Andean
612	G 0578	Turkey		L	Andean
613	G 626	Turkey		L	Andean
614	Gally	Turkey		L	Andean
615	M101	Turkey		L	Mesoamerican
616	PI175865	Turkey		L	Andean
617	Blue Lake Bush	USA		BL	Mesoamerican
618	CANNED	USA		BL	Mesoamerican
619	Common pink	USA		BL	Mesoamerican
620	I2K03033	USA		BL	Mesoamerican
621	NAVY ROG	USA		BL	Mesoamerican
622	Navy voyager	USA		BL	Mesoamerican
623	USPT-CBB-1	USA		BL	Mesoamerican
624	USPT-CBB-3	USA		BL	Mesoamerican
625	VIVA	USA		BL	Mesoamerican
626	x003	USA		BL	Mesoamerican
627	x006	USA		BL	Mesoamerican
628	x007	USA		BL	Mesoamerican
a, province if from China, country if not from China
b, region of Chinese accessions divided into northern (N), middle (M), and southern (S) sources
c, type of accession whether landrace (L) or breeding line (BL)

## Sheet: Table S3
Supplementary Table S3 Association study of SNP markers associated with PDS or NP between I6-4 and I6-16
Trait1	Marker name	Pvomosome	Positiona	P-value	Trait2	Marker name	Pvomosome	Positiona	P-value
PDS	Pv06_1370114	6	1370114	1.2073e-10	NP	Pv06_1413364	6	1413364	8.6866e-09
PDS	Pv06_1370285	6	1370285	7.179e-10	NP	Pv06_1429130	6	1429130	4.5221e-07
PDS	Pv06_1371822	6	1371822	1.761e-06	NP	Pv06_1429225	6	1429225	5.7534e-07
PDS	Pv06_1371951	6	1371951	4.1948e-07	NP	Pv06_1429229	6	1429229	5.1956e-08
PDS	Pv06_1371963	6	1371963	9.9323e-11	NP	Pv06_1429376	6	1429376	2.4202e-06
PDS	Pv06_1374579	6	1374579	1.1955e-08	NP	Pv06_1432127	6	1432127	1.3109e-08
PDS	Pv06_1375806	6	1375806	2.3505e-07	NP	Pv06_1432316	6	1432316	3.4413e-12
PDS	Pv06_1376148	6	1376148	5.8538e-10
PDS	Pv06_1376347	6	1376347	9.9653e-10
PDS	Pv06_1376967	6	1376967	1.1091e-09
PDS	Pv06_1379077	6	1379077	2.8881e-09
PDS	Pv06_1379238	6	1379238	3.6626e-11
PDS	Pv06_1380282	6	1380282	8.4568e-09
PDS	Pv06_1382371	6	1382371	1.9839e-06
PDS	Pv06_1383924	6	1383924	7.4375e-09
PDS	Pv06_1383932	6	1383932	4.7184e-06
PDS	Pv06_1384217	6	1384217	1.3832e-07
PDS	Pv06_1401439	6	1401439	2.4549e-07
PDS	Pv06_1402773	6	1402773	2.8078e-09
PDS	Pv06_1404733	6	1404733	8.6529e-10
PDS	Pv06_1407036	6	1407036	8.7725e-08
PDS	Pv06_1409859	6	1409859	1.3542e-10
PDS	Pv06_1409867	6	1409867	9.2255e-09
PDS	Pv06_1411751	6	1411751	5.0021e-10
PDS	Pv06_1411829	6	1411829	4.6804e-07
PDS	Pv06_1413364	6	1413364	2.6114e-20
PDS	Pv06_1415997	6	1415997	7.7981e-07
PDS	Pv06_1419447	6	1419447	1.6009e-09
PDS	Pv06_1419938	6	1419938	1.3127e-09
PDS	Pv06_1422064	6	1422064	7.62e-11
PDS	Pv06_1422601	6	1422601	1.1462e-06
PDS	Pv06_1424634	6	1424634	1.2111e-08
PDS	Pv06_1425136	6	1425136	1.3735e-06
PDS	Pv06_1429130	6	1429130	1.958e-09
PDS	Pv06_1429225	6	1429225	7.0991e-09
PDS	Pv06_1429229	6	1429229	1.7382e-09
PDS	Pv06_1429376	6	1429376	3.6861e-12
PDS	Pv06_1432127	6	1432127	4.0631e-09
PDS	Pv06_1432316	6	1432316	8.3807e-28
PDS	Pv06_1434828	6	1434828	8.0037e-07
PDS	Pv06_1436388	6	1436388	6.797e-10
PDS	Pv06_1438225	6	1438225	5.2225e-09
PDS	Pv06_1438364	6	1438364	8.9675e-06
PDS	Pv06_1442165	6	1442165	2.3126e-11
PDS	Pv06_1442212	6	1442212	2.3126e-11
PDS	Pv06_1446934	6	1446934	1.1165e-10
PDS	Pv06_1447750	6	1447750	3.2286e-11
PDS	Pv06_1448153	6	1448153	1.0414e-09
PDS	Pv06_1450907	6	1450907	5.4444e-06
PDS	Pv06_1452497	6	1452497	2.4014e-10
PDS	Pv06_1453047	6	1453047	2.4283e-10
PDS	Pv06_1453118	6	1453118	1.7278e-06
PDS	Pv06_1453800	6	1453800	3.4392e-06
PDS	Pv06_1454356	6	1454356	2.0116e-11
PDS	Pv06_1454513	6	1454513	8.3034e-10
PDS	Pv06_1459355	6	1459355	5.1428e-10
PDS	Pv06_1464236	6	1464236	2.9045e-11
PDS	Pv06_1464627	6	1464627	8.7274e-10
PDS	Pv06_1464732	6	1464732	2.4714e-10
PDS	Pv06_1466648	6	1466648	3.4655e-07
PDS	Pv06_1467607	6	1467607	2.9911e-11
PDS	Pv06_1469483	6	1469483	1.9294e-10
PDS	Pv06_1471112	6	1471112	4.2734e-08
PDS	Pv06_1471152	6	1471152	1.0503e-09
PDS	Pv06_1472516	6	1472516	4.564e-08
PDS	Pv06_1476131	6	1476131	3.8972e-10
PDS	Pv06_1478378	6	1478378	5.3412e-10
PDS	Pv06_1482345	6	1482345	5.4926e-06
PDS	Pv06_1482346	6	1482346	5.4926e-06
PDS	Pv06_1486137	6	1486137	3.5622e-11
a, The physical positions of SNPs on chromosome 6

## Sheet: Table S4
Supplementary Table S4 Primers used to amplify coding regions and promoter regions of Phvul.006G003700
Target gene	Primer name	Primer sequence	PCR production size (bp)
Phvul.006G003700	C6037F	TCCTCTTTCTCTTTCCCTACAC	2,210/1,411
	C6037R	GGTGAACTTACACACGCTGAC
	Q6037F	CGTGCTAATCCAAACTCACAAG	2200
	Q6037R	TGGTGGTGGCTTCACTATG

## Sheet: Table S5
Supplementary Table S5 The gene-specific RT-PCR primers for actin gene and candidate gene Phvul.006G003700
Gene name	Primer name	Primer sequence	PCR production size (bp)
actin	Act-F	GAAGTTCTCTTCCAACCATCC	170
	Act-R	TTTCCTTGCTCATTCTGTCCG
Phvul.006G003700	q6037-F	TTCCTGTGCCAGAACCAACA	154
	q6037-R	TCCACACATGCTCCCAGTTT
